# Supplementary material for: Examining Neural Connectivity in Schizophrenia Using Task-Based EEG: A Graph Theory Approach
Source: Sensors (Basel). 2023 Oct 25;23(21):8722. doi: 10.3390/s23218722 (PMC10647645; doi:10.3390/s23218722)
Supplement: Supplementary file 1 [file sensors-23-08722-s001.zip]

Archive with 1 entries (1 files):
- sensors-2645473-supplementary.pdf
